# Supplementary material for: Candidate pathway association and genome‐wide association approaches reveal alternative genetic architectures of carotenoid content in cultivated sunflower (Helianthus annuus)
Source: Appl Plant Sci. 2023 Dec 2;11(6):e11558. doi: 10.1002/aps3.11558 (PMC10719882; doi:10.1002/aps3.11558)
Supplement: Supplementary file 1 — Appendix S1. Gene lists for the linkage groups associated with carotenoid content in cultivated Helianthus annuus. [file APS3-11-e11558-s001.xls]

## Sheet: TableS1
Dowell and Mason—Applications in Plant Sciences 2023 11(6)—Data Supplement S1
DOI 10.1002/aps3.11558
Appendix S1. Gene lists for the linkage groups associated with carotenoid content in cultivated Helianthus annuus.
SNP SET	Statistical Test Used	Linkage block Number	Chromosome Name	start position(bp)	stop postion (bp)	length of block (KB)	Number of SNPs in block	Gene_Number	Sequence Id	source	type	start	end	strand	Gene Name	Gene ID	Parent Gene	locus_tag	product	Ontology_term	ec_number	Dbxref
Global	LMM	1	Ha412HOChr11	4135416	4282678	147.263	46	1	Ha412HOChr11	EuGene	mRNA	4152009	4154505	+	Ha412HOChr11g0480931	mRNA:Ha412HOChr11g0480931	gene:Ha412HOChr11g0480931	Ha412HOChr11g0480931	Putative transcription factor bZIP family	GO:0003700,GO:0006355	NA	NA
EffectSize	BLSMM	1	Ha412HOChr15	32229872	32859738	629.867	578	1	Ha412HOChr15	EuGene	mRNA	32306654	32310026	+	Ha412HOChr15g0707781	mRNA:Ha412HOChr15g0707781	gene:Ha412HOChr15g0707781	Ha412HOChr15g0707781	Putative triacylglycerol lipase	GO:0008806	3.1.1.3	NA
EffectSize	BLSMM	1	Ha412HOChr15	32229872	32859738	629.867	578	2	Ha412HOChr15	EuGene	mRNA	32343567	32343805	-	Ha412HOChr15g0707791	mRNA:Ha412HOChr15g0707791	gene:Ha412HOChr15g0707791	Ha412HOChr15g0707791	hypothetical protein	NA	NA	NA
EffectSize	BLSMM	1	Ha412HOChr15	32229872	32859738	629.867	578	3	Ha412HOChr15	EuGene	mRNA	32351724	32354770	+	Ha412HOChr15g0707801	mRNA:Ha412HOChr15g0707801	gene:Ha412HOChr15g0707801	Ha412HOChr15g0707801	Putative photosystem I assembly factor PSA3	GO:0048564	NA	NA
EffectSize	BLSMM	1	Ha412HOChr15	32229872	32859738	629.867	578	4	Ha412HOChr15	EuGene	mRNA	32353062	32353304	-	Ha412HOChr15g0707811	mRNA:Ha412HOChr15g0707811	gene:Ha412HOChr15g0707811	Ha412HOChr15g0707811	hypothetical protein	NA	NA	NA
EffectSize	BLSMM	1	Ha412HOChr15	32229872	32859738	629.867	578	5	Ha412HOChr15	EuGene	mRNA	32354159	32354418	-	Ha412HOChr15g0707821	mRNA:Ha412HOChr15g0707821	gene:Ha412HOChr15g0707821	Ha412HOChr15g0707821	hypothetical protein	NA	NA	NA
EffectSize	BLSMM	1	Ha412HOChr15	32229872	32859738	629.867	578	6	Ha412HOChr15	EuGene	mRNA	32355370	32357178	-	Ha412HOChr15g0707831	mRNA:Ha412HOChr15g0707831	gene:Ha412HOChr15g0707831	Ha412HOChr15g0707831	Putative nucleic acid-binding protein	NA	NA	NA
EffectSize	BLSMM	1	Ha412HOChr15	32229872	32859738	629.867	578	7	Ha412HOChr15	EuGene	mRNA	32367710	32371511	+	Ha412HOChr15g0707841	mRNA:Ha412HOChr15g0707841	gene:Ha412HOChr15g0707841	Ha412HOChr15g0707841	Putative tetratricopeptide-like helical domain superfamily	GO:0005886,GO:0009860,GO:0031347	NA	NA
EffectSize	BLSMM	1	Ha412HOChr15	32229872	32859738	629.867	578	8	Ha412HOChr15	EuGene	mRNA	32367718	32370107	-	Ha412HOChr15g0707851	mRNA:Ha412HOChr15g0707851	gene:Ha412HOChr15g0707851	Ha412HOChr15g0707851	hypothetical protein	NA	NA	NA
EffectSize	BLSMM	1	Ha412HOChr15	32229872	32859738	629.867	578	9	Ha412HOChr15	EuGene	mRNA	32373924	32374544	-	Ha412HOChr15g0707861	mRNA:Ha412HOChr15g0707861	gene:Ha412HOChr15g0707861	Ha412HOChr15g0707861	putative protein	NA	NA	NA
EffectSize	BLSMM	1	Ha412HOChr15	32229872	32859738	629.867	578	10	Ha412HOChr15	EuGene	mRNA	32536958	32539196	+	Ha412HOChr15g0707871	mRNA:Ha412HOChr15g0707871	gene:Ha412HOChr15g0707871	Ha412HOChr15g0707871	hypothetical protein	NA	NA	NA
EffectSize	BLSMM	1	Ha412HOChr15	32229872	32859738	629.867	578	11	Ha412HOChr15	EuGene	mRNA	32553992	32555072	-	Ha412HOChr15g0707881	mRNA:Ha412HOChr15g0707881	gene:Ha412HOChr15g0707881	Ha412HOChr15g0707881	putative protein	NA	NA	NA
EffectSize	BLSMM	1	Ha412HOChr15	32229872	32859738	629.867	578	12	Ha412HOChr15	EuGene	mRNA	32606648	32608364	+	Ha412HOChr15g0707891	mRNA:Ha412HOChr15g0707891	gene:Ha412HOChr15g0707891	Ha412HOChr15g0707891	hypothetical protein	NA	NA	NA
EffectSize	BLSMM	1	Ha412HOChr15	32229872	32859738	629.867	578	13	Ha412HOChr15	EuGene	mRNA	32608762	32609466	+	Ha412HOChr15g0707901	mRNA:Ha412HOChr15g0707901	gene:Ha412HOChr15g0707901	Ha412HOChr15g0707901	hypothetical protein	NA	NA	NA
EffectSize	BLSMM	1	Ha412HOChr15	32229872	32859738	629.867	578	14	Ha412HOChr15	EuGene	mRNA	32611479	32614581	+	Ha412HOChr15g0707911	mRNA:Ha412HOChr15g0707911	gene:Ha412HOChr15g0707911	Ha412HOChr15g0707911	hypothetical protein	NA	NA	NA
EffectSize	BLSMM	1	Ha412HOChr15	32229872	32859738	629.867	578	15	Ha412HOChr15	EuGene	mRNA	32619467	32622268	-	Ha412HOChr15g0707921	mRNA:Ha412HOChr15g0707921	gene:Ha412HOChr15g0707921	Ha412HOChr15g0707921	hypothetical protein	GO:0016021	NA	NA
EffectSize	BLSMM	1	Ha412HOChr15	32229872	32859738	629.867	578	16	Ha412HOChr15	EuGene	mRNA	32622270	32623417	-	Ha412HOChr15g0707931	mRNA:Ha412HOChr15g0707931	gene:Ha412HOChr15g0707931	Ha412HOChr15g0707931	hypothetical protein	NA	NA	NA
EffectSize	BLSMM	1	Ha412HOChr15	32229872	32859738	629.867	578	17	Ha412HOChr15	EuGene	mRNA	32623593	32625212	+	Ha412HOChr15g0707941	mRNA:Ha412HOChr15g0707941	gene:Ha412HOChr15g0707941	Ha412HOChr15g0707941	hypothetical protein	NA	NA	NA
EffectSize	BLSMM	1	Ha412HOChr15	32229872	32859738	629.867	578	18	Ha412HOChr15	EuGene	mRNA	32654001	32654405	-	Ha412HOChr15g0707951	mRNA:Ha412HOChr15g0707951	gene:Ha412HOChr15g0707951	Ha412HOChr15g0707951	hypothetical protein	NA	NA	NA
EffectSize	BLSMM	1	Ha412HOChr15	32229872	32859738	629.867	578	19	Ha412HOChr15	EuGene	mRNA	32700986	32713459	+	Ha412HOChr15g0707961	mRNA:Ha412HOChr15g0707961	gene:Ha412HOChr15g0707961	Ha412HOChr15g0707961	Putative protein kinase STE-STE20-Fray family	GO:0004672,GO:0005524,GO:0006468	2.7.11.1	NA
EffectSize	BLSMM	1	Ha412HOChr15	32229872	32859738	629.867	578	20	Ha412HOChr15	EuGene	mRNA	32774140	32778380	+	Ha412HOChr15g0707971	mRNA:Ha412HOChr15g0707971	gene:Ha412HOChr15g0707971	Ha412HOChr15g0707971	Putative cinnamoyl-CoA reductase	GO:0003854,GO:0016621,GO:0050662,GO:0006694,GO:0055114	1.2.1.44	NA
EffectSize	BLSMM	1	Ha412HOChr15	32229872	32859738	629.867	578	21	Ha412HOChr15	EuGene	mRNA	32780096	32784844	-	Ha412HOChr15g0707991	mRNA:Ha412HOChr15g0707991	gene:Ha412HOChr15g0707991	Ha412HOChr15g0707991	Putative monodehydroascorbate reductase (NADH)	GO:0016021,GO:0016656,GO:0050660,GO:0055114	1.6.5.4	NA
EffectSize	BLSMM	2	Ha412HOChr10	9402079	9410576	8.498	17	0	NA	NA	NA	NA	NA	NA	NA	NA	NA	NA	NA	NA	NA	NA
EffectSize	BLSMM	3	Ha412HOChr04	14906871	16494940	1588.07	207	1	Ha412HOChr04	EuGene	mRNA	14983293	14983652	+	Ha412HOChr04g0150661	mRNA:Ha412HOChr04g0150661	gene:Ha412HOChr04g0150661	Ha412HOChr04g0150661	Putative leucine-rich repeat-containing, plant-type, leucine-rich repeat domain superfamily	GO:0016021	NA	NA
EffectSize	BLSMM	3	Ha412HOChr04	14906871	16494940	1588.07	207	2	Ha412HOChr04	EuGene	mRNA	14983809	14986325	+	Ha412HOChr04g0150671	mRNA:Ha412HOChr04g0150671	gene:Ha412HOChr04g0150671	Ha412HOChr04g0150671	Putative leucine-rich repeat domain superfamily	GO:0016021	NA	NA
EffectSize	BLSMM	3	Ha412HOChr04	14906871	16494940	1588.07	207	3	Ha412HOChr04	EuGene	mRNA	15033172	15036192	+	Ha412HOChr04g0150681	mRNA:Ha412HOChr04g0150681	gene:Ha412HOChr04g0150681	Ha412HOChr04g0150681	Putative non-specific serine/threonine protein kinase	GO:0016021	2.7.11.1	NA
EffectSize	BLSMM	3	Ha412HOChr04	14906871	16494940	1588.07	207	4	Ha412HOChr04	EuGene	mRNA	15046403	15048197	+	Ha412HOChr04g0150691	mRNA:Ha412HOChr04g0150691	gene:Ha412HOChr04g0150691	Ha412HOChr04g0150691	Putative non-specific serine/threonine protein kinase	GO:0016021	2.7.11.1	NA
EffectSize	BLSMM	3	Ha412HOChr04	14906871	16494940	1588.07	207	5	Ha412HOChr04	EuGene	mRNA	15092179	15093182	+	Ha412HOChr04g0150701	mRNA:Ha412HOChr04g0150701	gene:Ha412HOChr04g0150701	Ha412HOChr04g0150701	hypothetical protein	NA	NA	NA
EffectSize	BLSMM	3	Ha412HOChr04	14906871	16494940	1588.07	207	6	Ha412HOChr04	EuGene	mRNA	15149414	15151002	+	Ha412HOChr04g0150721	mRNA:Ha412HOChr04g0150721	gene:Ha412HOChr04g0150721	Ha412HOChr04g0150721	hypothetical protein	NA	NA	NA
EffectSize	BLSMM	3	Ha412HOChr04	14906871	16494940	1588.07	207	7	Ha412HOChr04	EuGene	mRNA	15229021	15229608	-	Ha412HOChr04g0150731	mRNA:Ha412HOChr04g0150731	gene:Ha412HOChr04g0150731	Ha412HOChr04g0150731	hypothetical protein	GO:0016021	NA	NA
EffectSize	BLSMM	3	Ha412HOChr04	14906871	16494940	1588.07	207	8	Ha412HOChr04	EuGene	mRNA	15233489	15235111	-	Ha412HOChr04g0150741	mRNA:Ha412HOChr04g0150741	gene:Ha412HOChr04g0150741	Ha412HOChr04g0150741	hypothetical protein	GO:0016021	NA	NA
EffectSize	BLSMM	3	Ha412HOChr04	14906871	16494940	1588.07	207	9	Ha412HOChr04	EuGene	mRNA	15237780	15239434	-	Ha412HOChr04g0150751	mRNA:Ha412HOChr04g0150751	gene:Ha412HOChr04g0150751	Ha412HOChr04g0150751	hypothetical protein	GO:0016021	NA	NA
EffectSize	BLSMM	3	Ha412HOChr04	14906871	16494940	1588.07	207	10	Ha412HOChr04	EuGene	mRNA	15306793	15309946	+	Ha412HOChr04g0150771	mRNA:Ha412HOChr04g0150771	gene:Ha412HOChr04g0150771	Ha412HOChr04g0150771	Putative leucine-rich repeat-containing, plant-type, leucine-rich repeat domain superfamily	GO:0016021	NA	NA
EffectSize	BLSMM	3	Ha412HOChr04	14906871	16494940	1588.07	207	11	Ha412HOChr04	EuGene	mRNA	15367331	15370351	+	Ha412HOChr04g0150791	mRNA:Ha412HOChr04g0150791	gene:Ha412HOChr04g0150791	Ha412HOChr04g0150791	Putative non-specific serine/threonine protein kinase	GO:0016021	2.7.11.1	NA
EffectSize	BLSMM	3	Ha412HOChr04	14906871	16494940	1588.07	207	12	Ha412HOChr04	EuGene	mRNA	15378066	15379450	+	Ha412HOChr04g0150801	mRNA:Ha412HOChr04g0150801	gene:Ha412HOChr04g0150801	Ha412HOChr04g0150801	Putative non-specific serine/threonine protein kinase	GO:0016021	2.7.11.1	NA
EffectSize	BLSMM	3	Ha412HOChr04	14906871	16494940	1588.07	207	13	Ha412HOChr04	EuGene	mRNA	15464747	15466295	+	Ha412HOChr04g0150811	mRNA:Ha412HOChr04g0150811	gene:Ha412HOChr04g0150811	Ha412HOChr04g0150811	hypothetical protein	NA	NA	NA
EffectSize	BLSMM	3	Ha412HOChr04	14906871	16494940	1588.07	207	14	Ha412HOChr04	EuGene	mRNA	15472427	15473758	-	MODA,Ha412HOChr04g0150821	mRNA:Ha412HOChr04g0150821	gene:Ha412HOChr04g0150821	Ha412HOChr04g0150821	NADP-dependent malic enzyme	GO:0009507,GO:0004471,GO:0004473,GO:0008948,GO:0046872,GO:0051287,GO:0055114	1.1.1.40	PMID:7858216
EffectSize	BLSMM	3	Ha412HOChr04	14906871	16494940	1588.07	207	15	Ha412HOChr04	EuGene	mRNA	15473760	15475714	-	Ha412HOChr04g0150831	mRNA:Ha412HOChr04g0150831	gene:Ha412HOChr04g0150831	Ha412HOChr04g0150831	Putative malate dehydrogenase (oxaloacetate-decarboxylating) (NADP(+))	GO:0009507,GO:0004471,GO:0004473,GO:0008948,GO:0046872,GO:0051287,GO:0055114	1.1.1.40	NA
EffectSize	BLSMM	3	Ha412HOChr04	14906871	16494940	1588.07	207	16	Ha412HOChr04	EuGene	mRNA	15476987	15478100	+	Ha412HOChr04g0150841	mRNA:Ha412HOChr04g0150841	gene:Ha412HOChr04g0150841	Ha412HOChr04g0150841	hypothetical protein	GO:0005737,GO:0120013,GO:0120009	NA	NA
EffectSize	BLSMM	3	Ha412HOChr04	14906871	16494940	1588.07	207	17	Ha412HOChr04	EuGene	mRNA	15521420	15522247	+	Ha412HOChr04g0150851	mRNA:Ha412HOChr04g0150851	gene:Ha412HOChr04g0150851	Ha412HOChr04g0150851	Putative mannosyl-oligosaccharide 1,3-1,6-alpha-mannosidase	GO:0000139,GO:0016021,GO:0004559,GO:0030246,GO:0046872,GO:0006013,GO:0006491,GO:0006517	3.2.1.114	NA
EffectSize	BLSMM	3	Ha412HOChr04	14906871	16494940	1588.07	207	18	Ha412HOChr04	EuGene	mRNA	15623638	15626670	+	Ha412HOChr04g0150861	mRNA:Ha412HOChr04g0150861	gene:Ha412HOChr04g0150861	Ha412HOChr04g0150861	Putative leucine-rich repeat-containing, plant-type, leucine-rich repeat domain superfamily	GO:0016021	NA	NA
EffectSize	BLSMM	3	Ha412HOChr04	14906871	16494940	1588.07	207	19	Ha412HOChr04	EuGene	mRNA	15667896	15669727	-	Ha412HOChr04g0150871	mRNA:Ha412HOChr04g0150871	gene:Ha412HOChr04g0150871	Ha412HOChr04g0150871	hypothetical protein	GO:0003824,GO:0006281	NA	NA
EffectSize	BLSMM	3	Ha412HOChr04	14906871	16494940	1588.07	207	20	Ha412HOChr04	EuGene	mRNA	15704730	15706294	+	Ha412HOChr04g0150881	mRNA:Ha412HOChr04g0150881	gene:Ha412HOChr04g0150881	Ha412HOChr04g0150881	hypothetical protein	NA	NA	NA
EffectSize	BLSMM	3	Ha412HOChr04	14906871	16494940	1588.07	207	21	Ha412HOChr04	EuGene	mRNA	15758904	15762213	+	Ha412HOChr04g0150901	mRNA:Ha412HOChr04g0150901	gene:Ha412HOChr04g0150901	Ha412HOChr04g0150901	Putative leucine-rich repeat-containing, plant-type, leucine-rich repeat domain superfamily	GO:0016021	NA	NA
EffectSize	BLSMM	3	Ha412HOChr04	14906871	16494940	1588.07	207	22	Ha412HOChr04	EuGene	mRNA	15780832	15781317	+	Ha412HOChr04g0150911	mRNA:Ha412HOChr04g0150911	gene:Ha412HOChr04g0150911	Ha412HOChr04g0150911	Putative leucine-rich repeat domain superfamily	GO:0016021	NA	NA
EffectSize	BLSMM	3	Ha412HOChr04	14906871	16494940	1588.07	207	23	Ha412HOChr04	EuGene	mRNA	15781372	15781821	+	Ha412HOChr04g0150921	mRNA:Ha412HOChr04g0150921	gene:Ha412HOChr04g0150921	Ha412HOChr04g0150921	Putative non-specific serine/threonine protein kinase	GO:0016021	2.7.11.1	NA
EffectSize	BLSMM	3	Ha412HOChr04	14906871	16494940	1588.07	207	24	Ha412HOChr04	EuGene	mRNA	15786924	15790203	-	Ha412HOChr04g0150931	mRNA:Ha412HOChr04g0150931	gene:Ha412HOChr04g0150931	Ha412HOChr04g0150931	hypothetical protein	NA	NA	NA
EffectSize	BLSMM	3	Ha412HOChr04	14906871	16494940	1588.07	207	25	Ha412HOChr04	EuGene	mRNA	15967468	15967989	-	Ha412HOChr04g0150941	mRNA:Ha412HOChr04g0150941	gene:Ha412HOChr04g0150941	Ha412HOChr04g0150941	Putative non-specific serine/threonine protein kinase	GO:0016021	2.7.11.1	NA
EffectSize	BLSMM	3	Ha412HOChr04	14906871	16494940	1588.07	207	26	Ha412HOChr04	EuGene	mRNA	15968034	15970479	-	Ha412HOChr04g0150951	mRNA:Ha412HOChr04g0150951	gene:Ha412HOChr04g0150951	Ha412HOChr04g0150951	Putative non-specific serine/threonine protein kinase	GO:0016021	2.7.11.1	NA
EffectSize	BLSMM	3	Ha412HOChr04	14906871	16494940	1588.07	207	27	Ha412HOChr04	EuGene	mRNA	15972572	15973021	-	Ha412HOChr04g0150961	mRNA:Ha412HOChr04g0150961	gene:Ha412HOChr04g0150961	Ha412HOChr04g0150961	Putative non-specific serine/threonine protein kinase	GO:0016021	2.7.11.1	NA
EffectSize	BLSMM	3	Ha412HOChr04	14906871	16494940	1588.07	207	28	Ha412HOChr04	EuGene	mRNA	15973034	15973564	-	Ha412HOChr04g0150971	mRNA:Ha412HOChr04g0150971	gene:Ha412HOChr04g0150971	Ha412HOChr04g0150971	Putative polygalacturonase	GO:0016021	3.2.1.15	NA
EffectSize	BLSMM	3	Ha412HOChr04	14906871	16494940	1588.07	207	29	Ha412HOChr04	EuGene	mRNA	15973664	15974656	-	Ha412HOChr04g0150981	mRNA:Ha412HOChr04g0150981	gene:Ha412HOChr04g0150981	Ha412HOChr04g0150981	Putative non-specific serine/threonine protein kinase	GO:0016021	2.7.11.1	NA
EffectSize	BLSMM	3	Ha412HOChr04	14906871	16494940	1588.07	207	30	Ha412HOChr04	EuGene	mRNA	15975033	15978803	-	Ha412HOChr04g0150991	mRNA:Ha412HOChr04g0150991	gene:Ha412HOChr04g0150991	Ha412HOChr04g0150991	hypothetical protein	NA	NA	NA
EffectSize	BLSMM	3	Ha412HOChr04	14906871	16494940	1588.07	207	31	Ha412HOChr04	EuGene	mRNA	16023575	16024645	-	Ha412HOChr04g0151011	mRNA:Ha412HOChr04g0151011	gene:Ha412HOChr04g0151011	Ha412HOChr04g0151011	Putative transcription factor interactor and regulator CCHC(Zn) family	GO:0003676,GO:0003964,GO:0004190,GO:0008270,GO:0006278,GO:0006508,GO:0015074	NA	NA
EffectSize	BLSMM	3	Ha412HOChr04	14906871	16494940	1588.07	207	32	Ha412HOChr04	EuGene	mRNA	16053129	16054715	-	Ha412HOChr04g0151021	mRNA:Ha412HOChr04g0151021	gene:Ha412HOChr04g0151021	Ha412HOChr04g0151021	hypothetical protein	NA	NA	NA
EffectSize	BLSMM	3	Ha412HOChr04	14906871	16494940	1588.07	207	33	Ha412HOChr04	EuGene	mRNA	16060999	16061622	+	Ha412HOChr04g0151031	mRNA:Ha412HOChr04g0151031	gene:Ha412HOChr04g0151031	Ha412HOChr04g0151031	hypothetical protein	NA	NA	NA
EffectSize	BLSMM	3	Ha412HOChr04	14906871	16494940	1588.07	207	34	Ha412HOChr04	EuGene	mRNA	16061388	16064788	-	Ha412HOChr04g0151041	mRNA:Ha412HOChr04g0151041	gene:Ha412HOChr04g0151041	Ha412HOChr04g0151041	Putative protein kinase RLK-Pelle-SD-2b family	GO:0016021,GO:0004674,GO:0005524,GO:0030246,GO:0006468	2.7.11.1	NA
EffectSize	BLSMM	3	Ha412HOChr04	14906871	16494940	1588.07	207	35	Ha412HOChr04	EuGene	mRNA	16067794	16068291	+	Ha412HOChr04g0151051	mRNA:Ha412HOChr04g0151051	gene:Ha412HOChr04g0151051	Ha412HOChr04g0151051	Putative leucine-rich repeat-containing, plant-type, leucine-rich repeat domain superfamily	GO:0016021	NA	NA
EffectSize	BLSMM	3	Ha412HOChr04	14906871	16494940	1588.07	207	36	Ha412HOChr04	EuGene	mRNA	16076859	16079372	+	Ha412HOChr04g0151061	mRNA:Ha412HOChr04g0151061	gene:Ha412HOChr04g0151061	Ha412HOChr04g0151061	Putative non-specific serine/threonine protein kinase	GO:0016021	2.7.11.1	NA
EffectSize	BLSMM	3	Ha412HOChr04	14906871	16494940	1588.07	207	37	Ha412HOChr04	EuGene	mRNA	16079939	16093420	-	Ha412HOChr04g0151071	mRNA:Ha412HOChr04g0151071	gene:Ha412HOChr04g0151071	Ha412HOChr04g0151071	putative protein	NA	NA	NA
EffectSize	BLSMM	3	Ha412HOChr04	14906871	16494940	1588.07	207	38	Ha412HOChr04	EuGene	mRNA	16160347	16163568	+	Ha412HOChr04g0151111	mRNA:Ha412HOChr04g0151111	gene:Ha412HOChr04g0151111	Ha412HOChr04g0151111	Putative non-specific serine/threonine protein kinase	GO:0016021	2.7.11.1	NA
EffectSize	BLSMM	3	Ha412HOChr04	14906871	16494940	1588.07	207	39	Ha412HOChr04	EuGene	mRNA	16164988	16165833	-	Ha412HOChr04g0151121	mRNA:Ha412HOChr04g0151121	gene:Ha412HOChr04g0151121	Ha412HOChr04g0151121	putative protein	NA	NA	NA
EffectSize	BLSMM	3	Ha412HOChr04	14906871	16494940	1588.07	207	40	Ha412HOChr04	EuGene	mRNA	16168490	16170540	+	Ha412HOChr04g0151131	mRNA:Ha412HOChr04g0151131	gene:Ha412HOChr04g0151131	Ha412HOChr04g0151131	hypothetical protein	NA	NA	NA
EffectSize	BLSMM	3	Ha412HOChr04	14906871	16494940	1588.07	207	41	Ha412HOChr04	EuGene	mRNA	16174567	16176273	+	Ha412HOChr04g0151141	mRNA:Ha412HOChr04g0151141	gene:Ha412HOChr04g0151141	Ha412HOChr04g0151141	Putative non-specific serine/threonine protein kinase	GO:0016021	2.7.11.1	NA
EffectSize	BLSMM	3	Ha412HOChr04	14906871	16494940	1588.07	207	42	Ha412HOChr04	EuGene	mRNA	16176875	16177410	+	Ha412HOChr04g0151151	mRNA:Ha412HOChr04g0151151	gene:Ha412HOChr04g0151151	Ha412HOChr04g0151151	hypothetical protein	GO:0016021,GO:0004672,GO:0006468	NA	NA
EffectSize	BLSMM	3	Ha412HOChr04	14906871	16494940	1588.07	207	43	Ha412HOChr04	EuGene	mRNA	16183263	16186247	+	Ha412HOChr04g0151161	mRNA:Ha412HOChr04g0151161	gene:Ha412HOChr04g0151161	Ha412HOChr04g0151161	Putative non-specific serine/threonine protein kinase	GO:0016021	2.7.11.1	NA
EffectSize	BLSMM	3	Ha412HOChr04	14906871	16494940	1588.07	207	44	Ha412HOChr04	EuGene	mRNA	16186742	16187810	-	Ha412HOChr04g0151171	mRNA:Ha412HOChr04g0151171	gene:Ha412HOChr04g0151171	Ha412HOChr04g0151171	putative protein	NA	NA	NA
EffectSize	BLSMM	3	Ha412HOChr04	14906871	16494940	1588.07	207	45	Ha412HOChr04	EuGene	mRNA	16188880	16189595	-	Ha412HOChr04g0151181	mRNA:Ha412HOChr04g0151181	gene:Ha412HOChr04g0151181	Ha412HOChr04g0151181	hypothetical protein	NA	NA	NA
EffectSize	BLSMM	3	Ha412HOChr04	14906871	16494940	1588.07	207	46	Ha412HOChr04	EuGene	mRNA	16190501	16191761	+	Ha412HOChr04g0151191	mRNA:Ha412HOChr04g0151191	gene:Ha412HOChr04g0151191	Ha412HOChr04g0151191	hypothetical protein	NA	NA	NA
EffectSize	BLSMM	3	Ha412HOChr04	14906871	16494940	1588.07	207	47	Ha412HOChr04	EuGene	mRNA	16196329	16200174	-	Ha412HOChr04g0151201	mRNA:Ha412HOChr04g0151201	gene:Ha412HOChr04g0151201	Ha412HOChr04g0151201	Putative transcription factor interactor and regulator CCHC(Zn) family	GO:0000943,GO:0003676,GO:0008270,GO:0015074	NA	NA
EffectSize	BLSMM	3	Ha412HOChr04	14906871	16494940	1588.07	207	48	Ha412HOChr04	EuGene	mRNA	16208242	16211226	+	Ha412HOChr04g0151211	mRNA:Ha412HOChr04g0151211	gene:Ha412HOChr04g0151211	Ha412HOChr04g0151211	Putative non-specific serine/threonine protein kinase	GO:0016021	2.7.11.1	NA
EffectSize	BLSMM	3	Ha412HOChr04	14906871	16494940	1588.07	207	49	Ha412HOChr04	EuGene	mRNA	16211498	16218966	-	Ha412HOChr04g0151221	mRNA:Ha412HOChr04g0151221	gene:Ha412HOChr04g0151221	Ha412HOChr04g0151221	putative protein	NA	NA	NA
EffectSize	BLSMM	3	Ha412HOChr04	14906871	16494940	1588.07	207	50	Ha412HOChr04	EuGene	mRNA	16225516	16227204	-	Ha412HOChr04g0151231	mRNA:Ha412HOChr04g0151231	gene:Ha412HOChr04g0151231	Ha412HOChr04g0151231	Putative Heat shock protein 70 family	GO:0005524	NA	NA
EffectSize	BLSMM	3	Ha412HOChr04	14906871	16494940	1588.07	207	51	Ha412HOChr04	EuGene	mRNA	16234846	16237514	-	Ha412HOChr04g0151241	mRNA:Ha412HOChr04g0151241	gene:Ha412HOChr04g0151241	Ha412HOChr04g0151241	hypothetical protein	NA	NA	NA
EffectSize	BLSMM	3	Ha412HOChr04	14906871	16494940	1588.07	207	52	Ha412HOChr04	EuGene	mRNA	16241525	16242278	-	Ha412HOChr04g0151251	mRNA:Ha412HOChr04g0151251	gene:Ha412HOChr04g0151251	Ha412HOChr04g0151251	Putative F-box domain-containing protein	NA	NA	NA
EffectSize	BLSMM	3	Ha412HOChr04	14906871	16494940	1588.07	207	53	Ha412HOChr04	EuGene	mRNA	16248634	16272646	-	Ha412HOChr04g0151261	mRNA:Ha412HOChr04g0151261	gene:Ha412HOChr04g0151261	Ha412HOChr04g0151261	Putative F-box-like domain superfamily protein	NA	NA	NA
EffectSize	BLSMM	3	Ha412HOChr04	14906871	16494940	1588.07	207	54	Ha412HOChr04	EuGene	mRNA	16272042	16272701	+	Ha412HOChr04g0151271	mRNA:Ha412HOChr04g0151271	gene:Ha412HOChr04g0151271	Ha412HOChr04g0151271	hypothetical protein	NA	NA	NA
EffectSize	BLSMM	3	Ha412HOChr04	14906871	16494940	1588.07	207	55	Ha412HOChr04	EuGene	mRNA	16281393	16322329	-	Ha412HOChr04g0151281	mRNA:Ha412HOChr04g0151281	gene:Ha412HOChr04g0151281	Ha412HOChr04g0151281	hypothetical protein	NA	NA	NA
EffectSize	FARMCPU	1	Ha412HOChr15	32229872	32859738	629.867	578	1	Ha412HOChr15	EuGene	mRNA	32306654	32310026	+	Ha412HOChr15g0707781	mRNA:Ha412HOChr15g0707781	gene:Ha412HOChr15g0707781	Ha412HOChr15g0707781	Putative triacylglycerol lipase	GO:0008806	3.1.1.3	NA
EffectSize	FARMCPU	1	Ha412HOChr15	32229872	32859738	629.867	578	2	Ha412HOChr15	EuGene	mRNA	32343567	32343805	-	Ha412HOChr15g0707791	mRNA:Ha412HOChr15g0707791	gene:Ha412HOChr15g0707791	Ha412HOChr15g0707791	hypothetical protein	NA	NA	NA
EffectSize	FARMCPU	1	Ha412HOChr15	32229872	32859738	629.867	578	3	Ha412HOChr15	EuGene	mRNA	32351724	32354770	+	Ha412HOChr15g0707801	mRNA:Ha412HOChr15g0707801	gene:Ha412HOChr15g0707801	Ha412HOChr15g0707801	Putative photosystem I assembly factor PSA3	GO:0048564	NA	NA
EffectSize	FARMCPU	1	Ha412HOChr15	32229872	32859738	629.867	578	4	Ha412HOChr15	EuGene	mRNA	32353062	32353304	-	Ha412HOChr15g0707811	mRNA:Ha412HOChr15g0707811	gene:Ha412HOChr15g0707811	Ha412HOChr15g0707811	hypothetical protein	NA	NA	NA
EffectSize	FARMCPU	1	Ha412HOChr15	32229872	32859738	629.867	578	5	Ha412HOChr15	EuGene	mRNA	32354159	32354418	-	Ha412HOChr15g0707821	mRNA:Ha412HOChr15g0707821	gene:Ha412HOChr15g0707821	Ha412HOChr15g0707821	hypothetical protein	NA	NA	NA
EffectSize	FARMCPU	1	Ha412HOChr15	32229872	32859738	629.867	578	6	Ha412HOChr15	EuGene	mRNA	32355370	32357178	-	Ha412HOChr15g0707831	mRNA:Ha412HOChr15g0707831	gene:Ha412HOChr15g0707831	Ha412HOChr15g0707831	Putative nucleic acid-binding protein	NA	NA	NA
EffectSize	FARMCPU	1	Ha412HOChr15	32229872	32859738	629.867	578	7	Ha412HOChr15	EuGene	mRNA	32367710	32371511	+	Ha412HOChr15g0707841	mRNA:Ha412HOChr15g0707841	gene:Ha412HOChr15g0707841	Ha412HOChr15g0707841	Putative tetratricopeptide-like helical domain superfamily	GO:0005886,GO:0009860,GO:0031347	NA	NA
EffectSize	FARMCPU	1	Ha412HOChr15	32229872	32859738	629.867	578	8	Ha412HOChr15	EuGene	mRNA	32367718	32370107	-	Ha412HOChr15g0707851	mRNA:Ha412HOChr15g0707851	gene:Ha412HOChr15g0707851	Ha412HOChr15g0707851	hypothetical protein	NA	NA	NA
EffectSize	FARMCPU	1	Ha412HOChr15	32229872	32859738	629.867	578	9	Ha412HOChr15	EuGene	mRNA	32373924	32374544	-	Ha412HOChr15g0707861	mRNA:Ha412HOChr15g0707861	gene:Ha412HOChr15g0707861	Ha412HOChr15g0707861	putative protein	NA	NA	NA
EffectSize	FARMCPU	1	Ha412HOChr15	32229872	32859738	629.867	578	10	Ha412HOChr15	EuGene	mRNA	32536958	32539196	+	Ha412HOChr15g0707871	mRNA:Ha412HOChr15g0707871	gene:Ha412HOChr15g0707871	Ha412HOChr15g0707871	hypothetical protein	NA	NA	NA
EffectSize	FARMCPU	1	Ha412HOChr15	32229872	32859738	629.867	578	11	Ha412HOChr15	EuGene	mRNA	32553992	32555072	-	Ha412HOChr15g0707881	mRNA:Ha412HOChr15g0707881	gene:Ha412HOChr15g0707881	Ha412HOChr15g0707881	putative protein	NA	NA	NA
EffectSize	FARMCPU	1	Ha412HOChr15	32229872	32859738	629.867	578	12	Ha412HOChr15	EuGene	mRNA	32606648	32608364	+	Ha412HOChr15g0707891	mRNA:Ha412HOChr15g0707891	gene:Ha412HOChr15g0707891	Ha412HOChr15g0707891	hypothetical protein	NA	NA	NA
EffectSize	FARMCPU	1	Ha412HOChr15	32229872	32859738	629.867	578	13	Ha412HOChr15	EuGene	mRNA	32608762	32609466	+	Ha412HOChr15g0707901	mRNA:Ha412HOChr15g0707901	gene:Ha412HOChr15g0707901	Ha412HOChr15g0707901	hypothetical protein	NA	NA	NA
EffectSize	FARMCPU	1	Ha412HOChr15	32229872	32859738	629.867	578	14	Ha412HOChr15	EuGene	mRNA	32611479	32614581	+	Ha412HOChr15g0707911	mRNA:Ha412HOChr15g0707911	gene:Ha412HOChr15g0707911	Ha412HOChr15g0707911	hypothetical protein	NA	NA	NA
EffectSize	FARMCPU	1	Ha412HOChr15	32229872	32859738	629.867	578	15	Ha412HOChr15	EuGene	mRNA	32619467	32622268	-	Ha412HOChr15g0707921	mRNA:Ha412HOChr15g0707921	gene:Ha412HOChr15g0707921	Ha412HOChr15g0707921	hypothetical protein	GO:0016021	NA	NA
EffectSize	FARMCPU	1	Ha412HOChr15	32229872	32859738	629.867	578	16	Ha412HOChr15	EuGene	mRNA	32622270	32623417	-	Ha412HOChr15g0707931	mRNA:Ha412HOChr15g0707931	gene:Ha412HOChr15g0707931	Ha412HOChr15g0707931	hypothetical protein	NA	NA	NA
EffectSize	FARMCPU	1	Ha412HOChr15	32229872	32859738	629.867	578	17	Ha412HOChr15	EuGene	mRNA	32623593	32625212	+	Ha412HOChr15g0707941	mRNA:Ha412HOChr15g0707941	gene:Ha412HOChr15g0707941	Ha412HOChr15g0707941	hypothetical protein	NA	NA	NA
EffectSize	FARMCPU	1	Ha412HOChr15	32229872	32859738	629.867	578	18	Ha412HOChr15	EuGene	mRNA	32654001	32654405	-	Ha412HOChr15g0707951	mRNA:Ha412HOChr15g0707951	gene:Ha412HOChr15g0707951	Ha412HOChr15g0707951	hypothetical protein	NA	NA	NA
EffectSize	FARMCPU	1	Ha412HOChr15	32229872	32859738	629.867	578	19	Ha412HOChr15	EuGene	mRNA	32700986	32713459	+	Ha412HOChr15g0707961	mRNA:Ha412HOChr15g0707961	gene:Ha412HOChr15g0707961	Ha412HOChr15g0707961	Putative protein kinase STE-STE20-Fray family	GO:0004672,GO:0005524,GO:0006468	2.7.11.1	NA
EffectSize	FARMCPU	1	Ha412HOChr15	32229872	32859738	629.867	578	20	Ha412HOChr15	EuGene	mRNA	32774140	32778380	+	Ha412HOChr15g0707971	mRNA:Ha412HOChr15g0707971	gene:Ha412HOChr15g0707971	Ha412HOChr15g0707971	Putative cinnamoyl-CoA reductase	GO:0003854,GO:0016621,GO:0050662,GO:0006694,GO:0055114	1.2.1.44	NA
EffectSize	FARMCPU	1	Ha412HOChr15	32229872	32859738	629.867	578	21	Ha412HOChr15	EuGene	mRNA	32780096	32784844	-	Ha412HOChr15g0707991	mRNA:Ha412HOChr15g0707991	gene:Ha412HOChr15g0707991	Ha412HOChr15g0707991	Putative monodehydroascorbate reductase (NADH)	GO:0016021,GO:0016656,GO:0050660,GO:0055114	1.6.5.4	NA
EffectSize	BLINK	1	Ha412HOChr15	32229872	32859738	629.867	578	1	Ha412HOChr15	EuGene	mRNA	32306654	32310026	+	Ha412HOChr15g0707781	mRNA:Ha412HOChr15g0707781	gene:Ha412HOChr15g0707781	Ha412HOChr15g0707781	Putative triacylglycerol lipase	GO:0008806	3.1.1.3	NA
EffectSize	BLINK	1	Ha412HOChr15	32229872	32859738	629.867	578	2	Ha412HOChr15	EuGene	mRNA	32343567	32343805	-	Ha412HOChr15g0707791	mRNA:Ha412HOChr15g0707791	gene:Ha412HOChr15g0707791	Ha412HOChr15g0707791	hypothetical protein	NA	NA	NA
EffectSize	BLINK	1	Ha412HOChr15	32229872	32859738	629.867	578	3	Ha412HOChr15	EuGene	mRNA	32351724	32354770	+	Ha412HOChr15g0707801	mRNA:Ha412HOChr15g0707801	gene:Ha412HOChr15g0707801	Ha412HOChr15g0707801	Putative photosystem I assembly factor PSA3	GO:0048564	NA	NA
EffectSize	BLINK	1	Ha412HOChr15	32229872	32859738	629.867	578	4	Ha412HOChr15	EuGene	mRNA	32353062	32353304	-	Ha412HOChr15g0707811	mRNA:Ha412HOChr15g0707811	gene:Ha412HOChr15g0707811	Ha412HOChr15g0707811	hypothetical protein	NA	NA	NA
EffectSize	BLINK	1	Ha412HOChr15	32229872	32859738	629.867	578	5	Ha412HOChr15	EuGene	mRNA	32354159	32354418	-	Ha412HOChr15g0707821	mRNA:Ha412HOChr15g0707821	gene:Ha412HOChr15g0707821	Ha412HOChr15g0707821	hypothetical protein	NA	NA	NA
EffectSize	BLINK	1	Ha412HOChr15	32229872	32859738	629.867	578	6	Ha412HOChr15	EuGene	mRNA	32355370	32357178	-	Ha412HOChr15g0707831	mRNA:Ha412HOChr15g0707831	gene:Ha412HOChr15g0707831	Ha412HOChr15g0707831	Putative nucleic acid-binding protein	NA	NA	NA
EffectSize	BLINK	1	Ha412HOChr15	32229872	32859738	629.867	578	7	Ha412HOChr15	EuGene	mRNA	32367710	32371511	+	Ha412HOChr15g0707841	mRNA:Ha412HOChr15g0707841	gene:Ha412HOChr15g0707841	Ha412HOChr15g0707841	Putative tetratricopeptide-like helical domain superfamily	GO:0005886,GO:0009860,GO:0031347	NA	NA
EffectSize	BLINK	1	Ha412HOChr15	32229872	32859738	629.867	578	8	Ha412HOChr15	EuGene	mRNA	32367718	32370107	-	Ha412HOChr15g0707851	mRNA:Ha412HOChr15g0707851	gene:Ha412HOChr15g0707851	Ha412HOChr15g0707851	hypothetical protein	NA	NA	NA
EffectSize	BLINK	1	Ha412HOChr15	32229872	32859738	629.867	578	9	Ha412HOChr15	EuGene	mRNA	32373924	32374544	-	Ha412HOChr15g0707861	mRNA:Ha412HOChr15g0707861	gene:Ha412HOChr15g0707861	Ha412HOChr15g0707861	putative protein	NA	NA	NA
EffectSize	BLINK	1	Ha412HOChr15	32229872	32859738	629.867	578	10	Ha412HOChr15	EuGene	mRNA	32536958	32539196	+	Ha412HOChr15g0707871	mRNA:Ha412HOChr15g0707871	gene:Ha412HOChr15g0707871	Ha412HOChr15g0707871	hypothetical protein	NA	NA	NA
EffectSize	BLINK	1	Ha412HOChr15	32229872	32859738	629.867	578	11	Ha412HOChr15	EuGene	mRNA	32553992	32555072	-	Ha412HOChr15g0707881	mRNA:Ha412HOChr15g0707881	gene:Ha412HOChr15g0707881	Ha412HOChr15g0707881	putative protein	NA	NA	NA
EffectSize	BLINK	1	Ha412HOChr15	32229872	32859738	629.867	578	12	Ha412HOChr15	EuGene	mRNA	32606648	32608364	+	Ha412HOChr15g0707891	mRNA:Ha412HOChr15g0707891	gene:Ha412HOChr15g0707891	Ha412HOChr15g0707891	hypothetical protein	NA	NA	NA
EffectSize	BLINK	1	Ha412HOChr15	32229872	32859738	629.867	578	13	Ha412HOChr15	EuGene	mRNA	32608762	32609466	+	Ha412HOChr15g0707901	mRNA:Ha412HOChr15g0707901	gene:Ha412HOChr15g0707901	Ha412HOChr15g0707901	hypothetical protein	NA	NA	NA
EffectSize	BLINK	1	Ha412HOChr15	32229872	32859738	629.867	578	14	Ha412HOChr15	EuGene	mRNA	32611479	32614581	+	Ha412HOChr15g0707911	mRNA:Ha412HOChr15g0707911	gene:Ha412HOChr15g0707911	Ha412HOChr15g0707911	hypothetical protein	NA	NA	NA
EffectSize	BLINK	1	Ha412HOChr15	32229872	32859738	629.867	578	15	Ha412HOChr15	EuGene	mRNA	32619467	32622268	-	Ha412HOChr15g0707921	mRNA:Ha412HOChr15g0707921	gene:Ha412HOChr15g0707921	Ha412HOChr15g0707921	hypothetical protein	GO:0016021	NA	NA
EffectSize	BLINK	1	Ha412HOChr15	32229872	32859738	629.867	578	16	Ha412HOChr15	EuGene	mRNA	32622270	32623417	-	Ha412HOChr15g0707931	mRNA:Ha412HOChr15g0707931	gene:Ha412HOChr15g0707931	Ha412HOChr15g0707931	hypothetical protein	NA	NA	NA
EffectSize	BLINK	1	Ha412HOChr15	32229872	32859738	629.867	578	17	Ha412HOChr15	EuGene	mRNA	32623593	32625212	+	Ha412HOChr15g0707941	mRNA:Ha412HOChr15g0707941	gene:Ha412HOChr15g0707941	Ha412HOChr15g0707941	hypothetical protein	NA	NA	NA
EffectSize	BLINK	1	Ha412HOChr15	32229872	32859738	629.867	578	18	Ha412HOChr15	EuGene	mRNA	32654001	32654405	-	Ha412HOChr15g0707951	mRNA:Ha412HOChr15g0707951	gene:Ha412HOChr15g0707951	Ha412HOChr15g0707951	hypothetical protein	NA	NA	NA
EffectSize	BLINK	1	Ha412HOChr15	32229872	32859738	629.867	578	19	Ha412HOChr15	EuGene	mRNA	32700986	32713459	+	Ha412HOChr15g0707961	mRNA:Ha412HOChr15g0707961	gene:Ha412HOChr15g0707961	Ha412HOChr15g0707961	Putative protein kinase STE-STE20-Fray family	GO:0004672,GO:0005524,GO:0006468	2.7.11.1	NA
EffectSize	BLINK	1	Ha412HOChr15	32229872	32859738	629.867	578	20	Ha412HOChr15	EuGene	mRNA	32774140	32778380	+	Ha412HOChr15g0707971	mRNA:Ha412HOChr15g0707971	gene:Ha412HOChr15g0707971	Ha412HOChr15g0707971	Putative cinnamoyl-CoA reductase	GO:0003854,GO:0016621,GO:0050662,GO:0006694,GO:0055114	1.2.1.44	NA
EffectSize	BLINK	1	Ha412HOChr15	32229872	32859738	629.867	578	21	Ha412HOChr15	EuGene	mRNA	32780096	32784844	-	Ha412HOChr15g0707991	mRNA:Ha412HOChr15g0707991	gene:Ha412HOChr15g0707991	Ha412HOChr15g0707991	Putative monodehydroascorbate reductase (NADH)	GO:0016021,GO:0016656,GO:0050660,GO:0055114	1.6.5.4	NA
